# Supplementary material for: Connecting Health and Technology: Validation of Instant Messaging for Use as Diabetes Mellitus Control Strategy in Older Brazilian Adults
Source: Int J Environ Res Public Health. 2025 Feb 14;22(2):282. doi: 10.3390/ijerph22020282 (PMC11855891; doi:10.3390/ijerph22020282)
Supplement: Supplementary file 1 [file ijerph-22-00282-s001.zip]

Archive with 62 entries (61 files):
- Instante Messages English/
- Instante Messages English/1.png
- Instante Messages English/10.png
- Instante Messages English/11.png
- Instante Messages English/12.png
- Instante Messages English/13.png
- Instante Messages English/14.png
- Instante Messages English/15.png
- Instante Messages English/16.png
- Instante Messages English/17.png
- Instante Messages English/18.png
- Instante Messages English/19.png
- Instante Messages English/2.png
- Instante Messages English/20.png
- Instante Messages English/21.png
- Instante Messages English/22.png
- Instante Messages English/23.png
- Instante Messages English/24.png
- Instante Messages English/25.png
- Instante Messages English/26.png
- Instante Messages English/27.png
- Instante Messages English/28.png
- Instante Messages English/29.png
- Instante Messages English/3.png
- Instante Messages English/30.png
- Instante Messages English/31.png
- Instante Messages English/32.png
- Instante Messages English/33.png
- Instante Messages English/34.png
- Instante Messages English/35.png
- Instante Messages English/36.png
- Instante Messages English/37.png
- Instante Messages English/38.png
- Instante Messages English/39.png
- Instante Messages English/4.png
- Instante Messages English/40.png
- Instante Messages English/41.png
- Instante Messages English/42.png
- Instante Messages English/43.png
- Instante Messages English/44.png
- Instante Messages English/45.png
- Instante Messages English/46.png
- Instante Messages English/47.png
- Instante Messages English/48.png
- Instante Messages English/49.png
- Instante Messages English/5.png
- Instante Messages English/50.png
- Instante Messages English/51.png
- Instante Messages English/52.png
- Instante Messages English/53.png
- Instante Messages English/54.png
- Instante Messages English/55.png
- Instante Messages English/56.png
- Instante Messages English/57.png
- Instante Messages English/58.png
- Instante Messages English/59.png
- Instante Messages English/6.png
- Instante Messages English/60.png
- Instante Messages English/61.png
- Instante Messages English/7.png
- Instante Messages English/8.png
- Instante Messages English/9.png
